# Supplementary material for: Desulfovibrio desulfuricans AY5 Isolated from a Patient with Autism Spectrum Disorder Binds Iron in Low-Soluble Greigite and Pyrite
Source: Microorganisms. 2021 Dec 10;9(12):2558. doi: 10.3390/microorganisms9122558 (PMC8705596; doi:10.3390/microorganisms9122558)
Supplement: Supplementary file 1 [file microorganisms-09-02558-s001.zip]

Archive with 1 entries (1 files):
- microorganisms-1471128-supplementary.pdf
